# Supplementary material for: Susceptibility to caspofungin is regulated by temperature and is dependent on calcineurin in Candida albicans
Source: Microbiol Spectr. 2023 Nov 15;11(6):e01790-23. doi: 10.1128/spectrum.01790-23 (PMC10715083; doi:10.1128/spectrum.01790-23)
Supplement: Table S3 — Differential proteins at 30°C and 37°C. [file spectrum.01790-23-s0006.csv]

Gene name	37°C/30°C Ratio	37°C/30°C P value	Regulated Type
PDE2	0.6833	0.024348686	Down
C103830CA	0.6991	0.02343925	Down
NOP4	0.5967	0.006000867	Down
TRP99	0.7508	0.018431627	Down
C106400CA	0.7456	0.040441082	Down
C109430WA	0.7125	0.01651055	Down
PHO84	0.4316	0.003867968	Down
GAR1	0.7372	0.012743661	Down
SAM2	0.7443	0.01304153	Down
RPL27A	0.6627	0.00869635	Down
C113260WA	0.7278	0.015101831	Down
FTR2	0.4094	0.002149699	Down
NPL3	0.5608	0.00070768	Down
C114450CA	0.7098	0.021586834	Down
ROD1	0.6985	0.005265007	Down
REX2	0.6917	0.001872983	Down
DLD1	0.7018	0.002295301	Down
ALD5	0.5001	0.000191146	Down
UGA1	0.696	0.001127866	Down
C204870CA	0.6695	0.005699058	Down
QCR8	0.5268	0.012099733	Down
RPL31B	0.7667	0.042555748	Down
C207550WA	0.6991	0.023662777	Down
NOC4	0.7376	0.026357413	Down
PUS7	0.5214	0.001462843	Down
UTP20	0.7624	0.006777885	Down
C301150CA	0.5982	0.034915566	Down
C302180CA	0.6949	0.018157134	Down
RPL18	0.767	0.022725007	Down
UBP1	0.7047	0.003108582	Down
NOG1	0.7517	0.000921523	Down
TCC1	0.7424	0.003840084	Down
TIM10	0.61	0.041023784	Down
CPD2	0.2945	2.2073E-05	Down
CSH3	0.7005	0.043437516	Down
C406850CA	0.5895	0.002088583	Down
SAM51	0.6682	0.019171235	Down
TIF5	0.6999	0.001100757	Down
RPL43A	0.7231	0.042951887	Down
C504720CA	0.7641	0.013830783	Down
C505350WA	0.757	0.002209267	Down
C505340WA	0.7444	0.047113012	Down
RPS13	0.7332	0.009348537	Down
C600660CA	0.6325	0.002779749	Down
RPL23A	0.7518	0.017499331	Down
NOG2	0.676	0.000870367	Down
SNQ2	0.5741	5.83948E-05	Down
C700430WA	0.5168	0.025489876	Down
CYB5	0.7577	0.00990144	Down
HHO1	0.6623	0.002720901	Down
ENP1	0.7646	0.011831222	Down
KAP120	0.7479	0.012894208	Down
RRM3	0.7082	0.034802369	Down
CR00380WA	0.5133	0.034966325	Down
DOT6	0.5755	0.017593273	Down
ACO2	0.7464	0.001102314	Down
CR06680CA	0.6358	0.010472686	Down
FRE7	0.7207	0.007787502	Down
RPP2A	0.7227	0.000981268	Down
LSM1	0.5977	0.022755304	Down
CR09140CA	0.4562	0.029706491	Down
ATP16	0.7631	0.003312326	Down
FLU1	0.5978	0.041788732	Down
ERG6	0.6498	0.000630131	Down
ADH2	0.3491	1.46258E-05	Down
HEM3	0.6538	0.000775047	Down
ERG11	0.7099	0.006071725	Down
FCA1	0.553	0.005344109	Down
SAH1	0.7272	0.02308812	Down
APE2	0.5919	8.07208E-08	Down
DBP2	0.7364	0.000198261	Down
NOC2	0.6887	0.013389957	Down
RHD1	0.7238	0.004869682	Down
SDA1	0.6717	0.005517271	Down
GCN5	0.7449	0.040575172	Down
NOP9	0.7319	0.000710712	Down
ICL1	0.3506	0.001435561	Down
DBP7	0.672	0.012524483	Down
C602230WA	0.7343	0.00672949	Down
CCC1	0.5448	0.000464233	Down
PTR22	0.4891	0.004228878	Down
SUV3	0.6149	0.00853642	Down
RPL7	0.7215	0.001642485	Down
ERB1	0.7447	0.002152899	Down
ABP140	0.7664	0.027151119	Down
FAD2	0.6287	0.010113427	Down
PPX1	0.5645	0.017601983	Down
C209160WA	0.7486	0.00870126	Down
C205020WA	0.6993	0.001944931	Down
C202710CA	0.7237	0.000990968	Down
NCB2	0.7691	0.003028168	Down
C501110WA	0.7134	0.01707214	Down
CR08640CA	0.7203	0.004693816	Down
CYS3	0.7042	0.016189484	Down
DED1	0.6483	0.000229819	Down
NIK1	0.5876	0.013920107	Down
NRP1	0.6985	0.033662887	Down
RPS24	0.7656	0.049506666	Down
YJU2	0.7524	0.043239952	Down
RHR2	0.6881	0.004083878	Down
HGT10	0.3208	0.000219184	Down
RPS21	0.7646	0.021008954	Down
C100160CA	0.5783	0.001843085	Down
MET8	0.744	0.047831589	Down
NOP13	0.6711	0.01845825	Down
EMP70	0.7153	0.014849036	Down
NOP12	0.4656	0.000215203	Down
RPL10	0.7604	0.02371233	Down
NCE103	0.7194	0.048340994	Down
C301560WA	0.7615	0.004502297	Down
LOC1	0.7062	0.006434357	Down
HAS1	0.7226	0.001362876	Down
LCB2	0.6767	0.003918485	Down
COX4	0.7306	0.035765029	Down
NMD4	0.6356	0.023297065	Down
NIP1	0.6968	0.005836633	Down
C402260CA	0.7262	0.02808484	Down
C304370CA	0.726	0.038489435	Down
MNN23	0.6024	0.022909049	Down
MLS1	0.5076	0.002112724	Down
C109570WA	0.6467	0.002770026	Down
MSS116	0.6255	0.001949192	Down
DBP3	0.6776	0.002953491	Down
C101630WA	1.5465	0.010310757	Up
SNO1	3.598	0.000578895	Up
PDR16	1.7373	0.006176367	Up
C104430CA	1.4993	0.013594592	Up
RIB4	1.3572	0.004724306	Up
GLT1	1.3032	0.000957816	Up
GCV2	1.7532	8.74472E-05	Up
DPM1	1.3175	0.022294627	Up
C108350CA	2.0797	0.048134483	Up
DOA1	1.3466	0.021216818	Up
C109980CA	1.4549	0.000284556	Up
NTF2	1.4621	0.001204305	Up
C110960WA	1.3149	0.038554164	Up
C111200WA	1.5134	0.008697579	Up
C111770CA	1.4191	0.001271379	Up
GAD1	1.475	0.000590777	Up
MMS2	1.3987	0.02671598	Up
C113190WA	1.4678	0.014418302	Up
C114090WA	2.0155	5.96486E-05	Up
C114060WA	1.6365	0.039102652	Up
DDI1	1.6053	0.001854667	Up
C200600CA	1.5145	0.00597633	Up
HGT7	1.6822	0.0009184	Up
KAR2	1.4427	0.002033928	Up
C204280WA	1.4198	0.006542676	Up
AAT1	1.3502	0.003199534	Up
ECS2	1.7062	0.001027759	Up
C207220WA	1.4024	0.011982684	Up
C208100WA	1.8206	0.004132936	Up
C208200WA	1.3859	0.017598537	Up
JEM1	1.6596	0.04760731	Up
SGT1	1.5422	0.049932129	Up
C210050WA	1.3705	0.014600713	Up
BZZ1	1.8046	0.003857209	Up
C302160CA	1.4756	0.001164401	Up
PNP1	1.4146	0.00995774	Up
CTP1	1.4469	8.25062E-05	Up
C306280WA	1.4233	0.00026679	Up
UBA1	1.4115	0.000410547	Up
C401840CA	1.3681	0.015940657	Up
SOD1	1.7721	0.044477389	Up
C403770WA	1.3912	0.03014059	Up
PYC2	1.308	0.000349139	Up
CDL1	1.3595	0.03745749	Up
HOM3	1.3949	0.016755317	Up
C405850CA	1.3212	0.0014675	Up
C406710WA	1.6817	0.003428342	Up
OYE32	4.4417	0.000139159	Up
C500130CA	1.5542	0.039303917	Up
IFG3	1.5816	0.037489723	Up
SPE2	1.5958	0.003469551	Up
STI1	1.9442	0.000460101	Up
SRG1	1.4499	0.002770558	Up
GRE3	1.498	0.000476449	Up
MDJ1	1.4638	0.010520928	Up
MTR10	1.3448	0.000995298	Up
ARD	1.6677	0.002032502	Up
AIP5	1.3348	0.000574565	Up
EBP1	2.309	0.000374251	Up
DOG1	1.3289	0.040269247	Up
HCH1	1.8428	9.91841E-05	Up
GCV1	1.6585	0.008648226	Up
C602800WA	1.3164	0.043030156	Up
C602880WA	1.8483	0.001307443	Up
SBA1	1.9811	0.004410196	Up
C604290WA	1.5057	0.004424827	Up
RAD3	1.5243	0.009220292	Up
C700350CA	5.1183	0.001288841	Up
GPH1	1.3571	0.003176577	Up
C702610CA	1.5579	0.000825908	Up
C704210CA	1.3116	0.002123945	Up
CR00090CA	7.9056	0.001919316	Up
CR00130CA	1.3252	0.032098262	Up
NTH1	1.6569	0.017077363	Up
CR03120WA	2.6247	0.000218574	Up
SEC22	1.4507	0.000721398	Up
PST3	1.4971	0.000750802	Up
YCP4	1.6217	0.001356877	Up
HSP104	2.2896	2.04936E-05	Up
TPM2	1.3245	0.011558199	Up
CR09010CA	1.8349	0.000339539	Up
CR09670CA	1.5999	0.000323704	Up
FDH3	1.8512	0.000105061	Up
AHA1	2.2967	0.000879945	Up
PTP3	3.5173	0.029005838	Up
BPL1	1.7148	0.019689672	Up
XYL2	1.3926	0.000603745	Up
CR10810CA	1.4478	0.035167502	Up
C703030WA	2.1084	0.000427101	Up
HSP60	1.6756	0.000226468	Up
TSA1	1.5793	0.006893342	Up
CBP1	1.6168	0.005815348	Up
SSA1	4.4118	3.40795E-05	Up
HSP90	1.8295	3.4048E-05	Up
SPE1	1.5128	2.70554E-05	Up
ACH1	1.3146	0.044710358	Up
GRP2	1.9357	0.000142988	Up
PDC11	1.5176	0.000281529	Up
GUT1	1.3059	0.00206431	Up
RVS167	1.5197	0.00041197	Up
HEM13	1.3327	0.020674047	Up
ARO10	7.3468	7.84859E-06	Up
GLY1	1.4398	0.002360571	Up
FES1	1.3457	0.023442116	Up
HSM3	1.9845	0.006670803	Up
CSH1	2.5311	0.000695634	Up
SRO77	1.6757	0.009239424	Up
OSM1	1.5301	0.002948212	Up
C205590CA	1.3258	0.020790948	Up
C205560WA	1.6416	0.020576104	Up
UGA2	1.5732	0.031114467	Up
MRF1	2.0852	1.30937E-05	Up
GLK1	1.3132	0.023955982	Up
C207630CA	1.5333	0.042727381	Up
MET15	1.7483	0.002387455	Up
C400170WA	2.08	0.005499552	Up
RAD51	1.3344	0.004842645	Up
SIS1	1.3516	0.008577252	Up
GPM2	1.7221	0.032627723	Up
GAL1	1.8688	0.007286199	Up
CCS1	1.6239	0.001423034	Up
ARC18	1.7605	0.00818642	Up
C601050WA	1.3877	0.020579806	Up
DDR48	1.4994	0.029357326	Up
VPS21	1.3529	0.013438659	Up
SET2	1.3184	0.007707837	Up
CMK2	1.3278	0.039350463	Up
C209600CA	1.6115	0.016917265	Up
GNT1	1.6301	0.033079154	Up
CBF1	1.4431	0.002198858	Up
CCJ1	1.458	0.003736434	Up
C501230CA	1.3683	0.008313133	Up
PRD1	1.6123	0.001907974	Up
C112250CA	1.5625	0.046672651	Up
MAE1	1.5127	0.001649317	Up
PMT6	1.3073	0.021860747	Up
SRV2	1.3414	0.009062314	Up
MBF1	1.3437	0.042148409	Up
MET2	1.3771	0.012146956	Up
LEU4	1.5386	0.049461179	Up
GLO1	1.4701	0.000527059	Up
CPR6	2.5473	0.000953386	Up
PHHB	1.4091	0.010696294	Up
MXR1	1.717	0.00093953	Up
HGT6	2.3667	0.027679736	Up
C306920WA	1.4565	0.002908883	Up
TIP120	1.3553	0.022384611	Up
SEC13	1.3583	0.027477372	Up
C302920WA	1.7167	0.007857151	Up
CCP1	1.5554	1.50975E-05	Up
GLX3	2.3731	0.000724235	Up
AHP1	1.3055	0.003306058	Up
ABP1	1.4151	0.005556745	Up
MGM1	1.3128	0.008136586	Up
RVS161	1.566	0.000676723	Up
TRR1	1.341	0.005506704	Up
PFK2	1.4556	0.000159213	Up
C203260WA	1.508	0.029195447	Up
YIM1	1.6334	0.003701887	Up
HSP21	1.7848	0.005900398	Up
TPS2	1.5851	0.000493056	Up
SNZ1	1.8158	6.85836E-05	Up
PFK1	1.4599	0.002579728	Up
C504470CA	1.4182	0.033383096	Up
YBP1	1.4864	0.017475449	Up
AGM1	1.4476	0.001660655	Up
C113270WA	1.7168	0.007981163	Up
TYE7	2.1955	0.04077421	Up
RDI1	1.616	0.001243514	Up
C304920CA	1.8064	0.030402284	Up
PIN3	1.4204	0.000866391	Up
C304620CA	1.3411	0.009958615	Up
SBP1	1.4555	0.000102713	Up
FMP52	1.4184	0.005918506	Up
SFH5	1.3032	0.0370502	Up
CDC37	1.315	0.002301953	Up
HSP78	2.4793	2.01406E-05	Up
MET3	1.6002	0.001852285	Up
